# Supplementary material for: The ARSACS disease protein sacsin controls lysosomal positioning and reformation by regulating microtubule dynamics
Source: J Biol Chem. 2022 Aug 4;298(9):102320. doi: 10.1016/j.jbc.2022.102320 (PMC9437860; doi:10.1016/j.jbc.2022.102320)
Supplement: Supplementary Data file 1 [file mmc10.xlsx]

## Sheet: Sheet1
Identified Proteins	Accession Number	Molecular Weight	# Peptides	Coverage (%)
Protein Sacs OS=Rattus norvegicus GN=Sacs PE=1 SV=2	D4A1D3_RAT	521 kDa	62	0.186
Protein Actbl2 OS=Rattus norvegicus GN=Actbl2 PE=1 SV=1	D3ZRN3_RAT	42 kDa	2	0.0718
Cytoplasmic dynein 1 heavy chain 1 OS=Rattus norvegicus GN=Dync1h1 PE=1 SV=2	M0R9X8_RAT (+1)	532 kDa	30	0.0952
YLP motif-containing protein 1 OS=Rattus norvegicus GN=Ylpm1 PE=1 SV=1	A0A0G2JYQ3_RAT	239 kDa	27	0.159
Dynamin-1 OS=Rattus norvegicus GN=Dnm1 PE=1 SV=3	D3ZQQ5_RAT (+1)	97 kDa	20	0.295
Vesicle-fusing ATPase OS=Rattus norvegicus GN=Nsf PE=1 SV=1	A0A0G2K6U1_RAT (+2)	83 kDa	15	0.208
Protein Mtus2 OS=Rattus norvegicus GN=Mtus2 PE=1 SV=1	A0A0G2K4U7_RAT	147 kDa	18	0.178
JIP3 protein OS=Rattus norvegicus GN=Mapk8ip3 PE=2 SV=1	B0VXR4_RAT (+1)	146 kDa	12	0.132
Syntaxin-binding protein 1 OS=Rattus norvegicus GN=Stxbp1 PE=1 SV=1	STXB1_RAT	68 kDa	16	0.379
Dihydropyrimidinase-related protein 2 OS=Rattus norvegicus GN=Dpysl2 PE=1 SV=1	DPYL2_RAT	62 kDa	12	0.299
ATP synthase subunit beta, mitochondrial OS=Rattus norvegicus GN=Atp5b PE=1 SV=2	ATPB_RAT (+1)	56 kDa	12	0.331
Ighg protein OS=Rattus norvegicus GN=Ighg PE=1 SV=1	Q569B4_RAT	52 kDa	4	0.128
Dynamin-1-like protein OS=Rattus norvegicus GN=Dnm1l PE=1 SV=1	DNM1L_RAT	84 kDa	14	0.26
Leucine-rich PPR motif-containing protein, mitochondrial OS=Rattus norvegicus GN=Lrpprc PE=1 SV=2	F1LM33_RAT (+1)	157 kDa	9	0.0769
Protein Rasip1 OS=Rattus norvegicus GN=Rasip1 PE=1 SV=1	B5DF05_RAT	68 kDa	8	0.187
Cullin-associated NEDD8-dissociated protein 1 OS=Rattus norvegicus GN=Cand1 PE=1 SV=1	CAND1_RAT	136 kDa	9	0.0902
Neurochondrin OS=Rattus norvegicus GN=Ncdn PE=1 SV=2	NCDN_RAT	79 kDa	13	0.236
Isocitrate dehydrogenase [NAD] subunit, mitochondrial OS=Rattus norvegicus GN=Idh3a PE=1 SV=2	F1LNF7_RAT (+1)	41 kDa	9	0.275
Synapsin II, isoform CRA_a OS=Rattus norvegicus GN=Syn2 PE=1 SV=3	G3V733_RAT (+1)	63 kDa	9	0.309
Ig gamma-2C chain C region OS=Rattus norvegicus PE=2 SV=1	IGG2C_RAT	37 kDa	4	0.164
ATP-citrate synthase OS=Rattus norvegicus GN=Acly PE=1 SV=1	A0A0G2K5E7_RAT (+2)	121 kDa	5	0.0591
ATP synthase subunit alpha, mitochondrial OS=Rattus norvegicus GN=Atp5a1 PE=1 SV=2	ATPA_RAT (+1)	60 kDa	11	0.3
ATP-dependent 6-phosphofructokinase OS=Rattus norvegicus GN=Pfkp PE=2 SV=1	C7C5T2_RAT (+1)	86 kDa	11	0.188
Chaperonin subunit 8 (Theta) (Predicted), isoform CRA_a OS=Rattus norvegicus GN=Cct8 PE=1 SV=1	D4ACB8_RAT	60 kDa	10	0.232
ATP-dependent 6-phosphofructokinase OS=Rattus norvegicus GN=Pfkm PE=1 SV=1	A0A0G2KBC7_RAT (+1)	94 kDa	9	0.169
Adaptor protein complex AP-2, alpha 1 subunit (Predicted) OS=Rattus norvegicus GN=Ap2a1 PE=1 SV=1	D3ZUY8_RAT	108 kDa	7	0.0798
Dynactin 1, isoform CRA_a OS=Rattus norvegicus GN=Dctn1 PE=1 SV=2	D4A8U7_RAT	142 kDa	10	0.109
60 kDa heat shock protein, mitochondrial OS=Rattus norvegicus GN=Hspd1 PE=1 SV=1	CH60_RAT	61 kDa	9	0.267
Glial fibrillary acidic protein OS=Rattus norvegicus GN=Gfap PE=1 SV=2	GFAP_RAT	50 kDa	5	0.128
T-complex protein 1 subunit alpha OS=Rattus norvegicus GN=Tcp1 PE=1 SV=1	TCPA_RAT	60 kDa	8	0.178
T-complex protein 1 subunit gamma OS=Rattus norvegicus GN=Cct3 PE=1 SV=1	TCPG_RAT	61 kDa	10	0.239
Clathrin heavy chain 1 OS=Rattus norvegicus GN=Cltc PE=1 SV=3	CLH1_RAT (+1)	192 kDa	10	0.0931
Elongation factor Tu, mitochondrial OS=Rattus norvegicus GN=Tufm PE=1 SV=1	EFTU_RAT	50 kDa	6	0.199
Heat shock cognate 71 kDa protein OS=Rattus norvegicus GN=Hspa8 PE=1 SV=1	HSP7C_RAT (+1)	71 kDa	6	0.118
Ig gamma-2B chain C region OS=Rattus norvegicus GN=Igh-1a PE=1 SV=1	IGG2B_RAT	36 kDa	2	0.108
Catenin (Cadherin associated protein), delta 1 (Predicted), isoform CRA_a OS=Rattus norvegicus GN=Ctnnd1 PE=1 SV=1	D3ZZZ9_RAT	104 kDa	7	0.111
Myelin basic protein transcript variant 1 OS=Rattus norvegicus GN=Mbp PE=2 SV=1	I7FKL4_RAT (+1)	22 kDa	5	0.323
Cluster of LOC500183 protein OS=Rattus norvegicus GN=LOC500183 PE=1 SV=1 (Q4KM66_RAT)	Q4KM66_RAT [2]	26 kDa	6	0.175
LOC500183 protein OS=Rattus norvegicus GN=LOC500183 PE=1 SV=1	Q4KM66_RAT	26 kDa	6	0.175
Uncharacterized protein OS=Rattus norvegicus PE=1 SV=2	M0R816_RAT	11 kDa	1	0.134
Heat shock protein 75 kDa, mitochondrial OS=Rattus norvegicus GN=Trap1 PE=1 SV=1	TRAP1_RAT	80 kDa	9	0.152
ATP-dependent 6-phosphofructokinase, liver type OS=Rattus norvegicus GN=Pfkl PE=1 SV=3	PFKAL_RAT (+1)	85 kDa	5	0.0923
2',3'-cyclic-nucleotide 3'-phosphodiesterase OS=Rattus norvegicus GN=Cnp PE=2 SV=1	A0A097BVJ5_RAT (+1)	45 kDa	7	0.177
Microtubule-associated protein OS=Rattus norvegicus GN=Map4 PE=1 SV=1	A0A0G2JW88_RAT	233 kDa	5	0.0345
Cluster of Alpha-internexin OS=Rattus norvegicus GN=Ina PE=1 SV=1 (G3V8Q2_RAT)	G3V8Q2_RAT [2]	56 kDa	7	0.164
Alpha-internexin OS=Rattus norvegicus GN=Ina PE=1 SV=1	G3V8Q2_RAT	56 kDa	6	0.16
Alpha-internexin OS=Rattus norvegicus GN=Ina PE=1 SV=2	AINX_RAT	56 kDa	6	0.164
Isocitrate dehydrogenase [NADP], mitochondrial OS=Rattus norvegicus GN=Idh2 PE=1 SV=2	IDHP_RAT	51 kDa	7	0.181
T-complex protein 1 subunit delta OS=Rattus norvegicus GN=Cct4 PE=1 SV=3	TCPD_RAT	58 kDa	7	0.215
WD repeat-containing protein 7 OS=Rattus norvegicus GN=Wdr7 PE=1 SV=1	WDR7_RAT	163 kDa	5	0.0551
Cluster of Plasma membrane calcium-transporting ATPase 2 OS=Rattus norvegicus GN=Atp2b2 PE=1 SV=2 (AT2B2_RAT)	AT2B2_RAT [3]	137 kDa	5	0.0434
Plasma membrane calcium-transporting ATPase 2 OS=Rattus norvegicus GN=Atp2b2 PE=1 SV=2	AT2B2_RAT (+1)	137 kDa	4	0.0434
Plasma membrane calcium-transporting ATPase 1 OS=Rattus norvegicus GN=Atp2b1 PE=1 SV=2	AT2B1_RAT	139 kDa	3	0.0358
Heat shock 70kDa protein 12A (Predicted), isoform CRA_a OS=Rattus norvegicus GN=Hspa12a PE=1 SV=1	D3ZC55_RAT	75 kDa	4	0.0844
Cluster of Elongation factor 1-alpha 1 OS=Rattus norvegicus GN=Eef1a1 PE=2 SV=1 (EF1A1_RAT)	EF1A1_RAT [3]	50 kDa	7	0.21
Elongation factor 1-alpha 1 OS=Rattus norvegicus GN=Eef1a1 PE=2 SV=1	EF1A1_RAT (+1)	50 kDa	6	0.21
Elongation factor 1-alpha 2 OS=Rattus norvegicus GN=Eef1a2 PE=1 SV=1	EF1A2_RAT	50 kDa	4	0.0972
Cluster of Calcium/calmodulin-dependent protein kinase type II subunit gamma OS=Rattus norvegicus GN=Camk2g PE=1 SV=3 (F1LMC3_RAT)	F1LMC3_RAT [3]	59 kDa	4	0.0645
Calcium/calmodulin-dependent protein kinase type II subunit gamma OS=Rattus norvegicus GN=Camk2g PE=1 SV=3	F1LMC3_RAT (+1)	59 kDa	3	0.0645
Calcium/calmodulin-dependent protein kinase type II subunit delta OS=Rattus norvegicus GN=Camk2d PE=1 SV=1	KCC2D_RAT	60 kDa	2	0.0356
Alpha-1,4 glucan phosphorylase OS=Rattus norvegicus GN=Pygb PE=1 SV=2	G3V6Y6_RAT (+1)	97 kDa	4	0.0827
4-nitrophenylphosphatase domain and non-neuronal SNAP25-like protein homolog 1 (C. elegans), isoform CRA_b OS=Rattus norvegicus GN=Nipsnap1 PE=1 SV=1	G3V728_RAT (+1)	33 kDa	4	0.169
L-lactate dehydrogenase B chain OS=Rattus norvegicus GN=Ldhb PE=1 SV=2	LDHB_RAT	37 kDa	5	0.207
Chaperonin containing Tcp1, subunit 6A (Zeta 1) OS=Rattus norvegicus GN=Cct6a PE=1 SV=1	Q3MHS9_RAT	58 kDa	5	0.143
Dynamin-3 OS=Rattus norvegicus GN=Dnm3 PE=1 SV=2	DYN3_RAT	98 kDa	3	0.0357
Atlastin-1 OS=Rattus norvegicus GN=Atl1 PE=1 SV=1	ATLA1_RAT	63 kDa	4	0.104
Protein Rasal1 OS=Rattus norvegicus GN=Rasal1 PE=4 SV=2	D3ZHY9_RAT	90 kDa	6	0.109
Protein Cct7 OS=Rattus norvegicus GN=Cct7 PE=1 SV=1	D4AC23_RAT	60 kDa	5	0.14
AP-3 complex subunit beta OS=Rattus norvegicus GN=Ap3b2 PE=1 SV=1	D4AE00_RAT	119 kDa	6	0.0628
Dihydropyrimidinase-related protein 4 (Fragment) OS=Rattus norvegicus GN=Dpysl4 PE=1 SV=1	DPYL4_RAT (+1)	61 kDa	5	0.138
Microtubule-associated protein 1B OS=Rattus norvegicus GN=Map1b PE=1 SV=1	F1LRL9_RAT (+1)	270 kDa	6	0.0349
Protein Npepps OS=Rattus norvegicus GN=Npepps PE=1 SV=1	F1M9V7_RAT	103 kDa	3	0.0446
Isocitrate dehydrogenase [NAD] subunit gamma 1, mitochondrial OS=Rattus norvegicus GN=Idh3g PE=1 SV=2	IDHG1_RAT (+1)	43 kDa	5	0.239
Cluster of Serine/threonine-protein phosphatase PP1-alpha catalytic subunit OS=Rattus norvegicus GN=Ppp1ca PE=1 SV=1 (PP1A_RAT)	PP1A_RAT [5]	38 kDa	3	0.055
Serine/threonine-protein phosphatase PP1-alpha catalytic subunit OS=Rattus norvegicus GN=Ppp1ca PE=1 SV=1	PP1A_RAT	38 kDa	2	0.0545
Serine/threonine-protein phosphatase PP1-beta catalytic subunit OS=Rattus norvegicus GN=Ppp1cb PE=1 SV=3	PP1B_RAT	37 kDa	2	0.055
Serine/threonine-protein phosphatase PP1-gamma catalytic subunit OS=Rattus norvegicus GN=Ppp1cc PE=1 SV=1	PP1G_RAT (+2)	37 kDa	1	0.0248
Reticulon-1 OS=Rattus norvegicus GN=Rtn1 PE=1 SV=1	RTN1_RAT	83 kDa	5	0.107
Long-chain-fatty-acid--CoA ligase 6 OS=Rattus norvegicus GN=Acsl6 PE=1 SV=1	A0A0A6YYM0_RAT (+1)	81 kDa	4	0.0845
3-hydroxybutyrate dehydrogenase, type 1, isoform CRA_a OS=Rattus norvegicus GN=Bdh1 PE=1 SV=1	A0A0G2JSH2_RAT (+1)	38 kDa	6	0.186
Leucine-rich repeat-containing protein 16B OS=Rattus norvegicus GN=Lrrc16b PE=4 SV=1	A0A0H2UHV1_RAT (+1)	150 kDa	3	0.0291
Protein Mut OS=Rattus norvegicus GN=Mut PE=1 SV=2	D3ZKG1_RAT	92 kDa	4	0.0816
Protein Vps35 OS=Rattus norvegicus GN=Vps35 PE=1 SV=1	G3V8A5_RAT	92 kDa	3	0.0402
Polymerase I and transcript release factor OS=Rattus norvegicus GN=Ptrf PE=1 SV=1	G3V8L9_RAT (+1)	44 kDa	6	0.23
Hexokinase-1 OS=Rattus norvegicus GN=Hk1 PE=1 SV=4	HXK1_RAT (+1)	102 kDa	4	0.049
Inositol-trisphosphate 3-kinase A OS=Rattus norvegicus GN=Itpka PE=1 SV=3	IP3KA_RAT	51 kDa	5	0.146
Synapsin-1 OS=Rattus norvegicus GN=Syn1 PE=1 SV=3	SYN1_RAT	74 kDa	6	0.121
Protein Ckap5 OS=Rattus norvegicus GN=Ckap5 PE=1 SV=3	F1M949_RAT	188 kDa	2	0.0141
EH domain-containing protein 3 OS=Rattus norvegicus GN=Ehd3 PE=1 SV=1	A0A0G2JTH6_RAT (+1)	65 kDa	4	0.0979
Hemoglobin alpha, adult chain 2 OS=Rattus norvegicus GN=Hba1 PE=1 SV=1	B1H216_RAT (+1)	15 kDa	4	0.451
Mthfd1l protein OS=Rattus norvegicus GN=Mthfd1l PE=1 SV=1	B2GUZ3_RAT	106 kDa	5	0.0747
Hook homolog 1 (Drosophila) (Predicted) OS=Rattus norvegicus GN=Hook1 PE=1 SV=1	D3ZB48_RAT	84 kDa	5	0.0824
Amino acid transporter OS=Rattus norvegicus GN=Slc1a2 PE=1 SV=3	G3V6R0_RAT (+3)	32 kDa	5	0.222
Dynamin-like 120 kDa protein, mitochondrial OS=Rattus norvegicus GN=Opa1 PE=1 SV=1	OPA1_RAT	111 kDa	4	0.0562
Heat shock protein HSP 90-beta OS=Rattus norvegicus GN=Hsp90ab1 PE=1 SV=4	HS90B_RAT	83 kDa	2	0.0373
Malate dehydrogenase, mitochondrial OS=Rattus norvegicus GN=Mdh2 PE=1 SV=2	MDHM_RAT (+1)	36 kDa	3	0.145
Neurofilament light polypeptide OS=Rattus norvegicus GN=Nefl PE=1 SV=3	NFL_RAT	61 kDa	3	0.0627
Protein LOC314140 OS=Rattus norvegicus GN=LOC314140 PE=1 SV=1	A0A0G2JSV3_RAT (+1)	35 kDa	4	0.182
Pyruvate dehydrogenase E1 component subunit beta, mitochondrial OS=Rattus norvegicus GN=Pdhb PE=1 SV=1	A0A0G2KAM3_RAT (+1)	46 kDa	4	0.132
C-terminal-binding protein 1 OS=Rattus norvegicus GN=Ctbp1 PE=1 SV=1	A0A0H2UI20_RAT (+3)	46 kDa	4	0.142
Acad9 protein OS=Rattus norvegicus GN=Acad9 PE=1 SV=1	B1WC61_RAT	69 kDa	4	0.0736
Ketimine reductase mu-crystallin OS=Rattus norvegicus GN=Crym PE=1 SV=1	CRYM_RAT	34 kDa	4	0.153
Microtubule-associated protein OS=Rattus norvegicus GN=Map2 PE=1 SV=3	F1LNK0_RAT (+3)	211 kDa	4	0.0319
Protein Dmxl2 OS=Rattus norvegicus GN=Dmxl2 PE=1 SV=3	F1M3W5_RAT	341 kDa	3	0.0151
Lon protease homolog, mitochondrial OS=Rattus norvegicus GN=Lonp1 PE=2 SV=1	LONM_RAT	106 kDa	3	0.0516
Dual specificity mitogen-activated protein kinase kinase 1 OS=Rattus norvegicus GN=Map2k1 PE=1 SV=2	MP2K1_RAT (+1)	43 kDa	3	0.117
Amino acid transporter OS=Rattus norvegicus GN=Slc1a3 PE=1 SV=1	A0A0G2K611_RAT (+4)	47 kDa	2	0.0812
Non-specific serine/threonine protein kinase OS=Rattus norvegicus GN=Cdc42bpb PE=1 SV=1	A0A0G2KB58_RAT (+1)	194 kDa	3	0.0217
3-hydroxyacyl-CoA dehydrogenase type-2 OS=Rattus norvegicus GN=Hsd17b10 PE=1 SV=1	B0BMW2_RAT (+1)	27 kDa	2	0.111
Hemoglobin subunit beta-1 OS=Rattus norvegicus GN=Hbb PE=1 SV=3	HBB1_RAT (+1)	16 kDa	3	0.231
T-complex protein 1 subunit epsilon OS=Rattus norvegicus GN=Cct5 PE=1 SV=1	TCPE_RAT	60 kDa	3	0.0702
Cluster of sp|ALBU_BOVIN|	sp|ALBU_BOVIN| [3]	?	3	0.0461
sp|ALBU_BOVIN|	sp|ALBU_BOVIN|	?	2	0
Serum albumin OS=Rattus norvegicus GN=Alb PE=1 SV=2	ALBU_RAT (+1)	69 kDa	2	0.0461
6-phosphofructo-2-kinase/fructose-2,6-bisphosphatase 2 OS=Rattus norvegicus GN=Pfkfb2 PE=1 SV=1	F262_RAT (+1)	64 kDa	2	0.0395
Rab3 GTPase-activating protein non-catalytic subunit OS=Rattus norvegicus GN=Rab3gap2 PE=1 SV=3	D4ABP4_RAT (+2)	154 kDa	2	0.0151
Guanine nucleotide-binding protein G(o) subunit alpha OS=Rattus norvegicus GN=Gnao1 PE=1 SV=2	GNAO_RAT	40 kDa	2	0.0621
CLIP-associating protein 2 OS=Rattus norvegicus GN=Clasp2 PE=1 SV=1	A0A0G2JZM8_RAT (+1)	165 kDa	2	0.0166
Four and a half LIM domains protein 2 OS=Rattus norvegicus GN=Fhl2 PE=1 SV=1	FHL2_RAT	32 kDa	2	0.1
Succinyl-CoA ligase subunit beta (Fragment) OS=Rattus norvegicus GN=Sucla2 PE=2 SV=1	B2RZ24_RAT (+1)	47 kDa	2	0.0457
Dihydropyrimidinase-related protein 1 OS=Rattus norvegicus GN=Crmp1 PE=1 SV=1	DPYL1_RAT	62 kDa	2	0.049
Pyruvate dehydrogenase E1 component subunit alpha OS=Rattus norvegicus GN=LOC100365902 PE=1 SV=1	A0A0G2JW90_RAT (+4)	43 kDa	4	0.115
Poly(U)-binding-splicing factor PUF60 OS=Rattus norvegicus GN=Puf60 PE=1 SV=1	A0A0H2UHZ6_RAT (+1)	60 kDa	3	0.101
Protein Vps26b OS=Rattus norvegicus GN=Vps26b PE=1 SV=1	B1WBS4_RAT	39 kDa	4	0.152
Protein Trim33 OS=Rattus norvegicus GN=Trim33 PE=1 SV=3	D3ZUK4_RAT (+1)	124 kDa	3	0.0332
14-3-3 protein zeta/delta OS=Rattus norvegicus GN=Ywhaz PE=1 SV=1	1433Z_RAT	28 kDa	4	0.18
Methylcrotonoyl-CoA carboxylase beta chain, mitochondrial OS=Rattus norvegicus GN=Mccc2 PE=2 SV=1	MCCB_RAT	62 kDa	3	0.0835
Phosphatidylinositol 4-kinase alpha OS=Rattus norvegicus GN=Pi4ka PE=1 SV=1	A0A0G2K2J3_RAT (+1)	232 kDa	2	0.0122
Protein Gstt3 OS=Rattus norvegicus GN=Gstt3 PE=1 SV=1	D3Z8I7_RAT	23 kDa	3	0.195
Protein RGD1307235 OS=Rattus norvegicus GN=RGD1307235 PE=1 SV=1	D3ZJ01_RAT	135 kDa	2	0.0197
Protein-tyrosine kinase 2-beta OS=Rattus norvegicus GN=Ptk2b PE=1 SV=1	FAK2_RAT	116 kDa	2	0.0287
Adaptor-related protein complex 3, delta 1 subunit, isoform CRA_b OS=Rattus norvegicus GN=Ap3d1 PE=1 SV=1	B5DFK6_RAT	136 kDa	2	0.0291
Uncharacterized protein OS=Rattus norvegicus PE=1 SV=1	A0A0G2JUY4_RAT	12 kDa	3	0.345
Sodium/potassium-transporting ATPase subunit beta-1 OS=Rattus norvegicus GN=Atp1b1 PE=1 SV=1	AT1B1_RAT	35 kDa	2	0.0822
ATP synthase subunit gamma, mitochondrial OS=Rattus norvegicus GN=Atp5c1 PE=1 SV=2	ATPG_RAT (+2)	30 kDa	2	0.0769
Complement C3 OS=Rattus norvegicus GN=C3 PE=1 SV=1	M0RBF1_RAT (+1)	186 kDa	2	0.0144
Sarcoplasmic/endoplasmic reticulum calcium ATPase 2 OS=Rattus norvegicus GN=Atp2a2 PE=1 SV=1	AT2A2_RAT (+3)	115 kDa	2	0.024
Pyruvate kinase PKM OS=Rattus norvegicus GN=Pkm PE=1 SV=3	KPYM_RAT	58 kDa	2	0.0452
Rab3 GTPase-activating protein catalytic subunit (Fragments) OS=Rattus norvegicus GN=Rab3gap1 PE=1 SV=2	RB3GP_RAT	87 kDa	2	0.0271
Cluster of Gamma-enolase OS=Rattus norvegicus GN=Eno2 PE=1 SV=2 (ENOG_RAT)	ENOG_RAT [5]	47 kDa	2	0.0737
Gamma-enolase OS=Rattus norvegicus GN=Eno2 PE=1 SV=2	ENOG_RAT	47 kDa	2	0.0737
Alpha-enolase OS=Rattus norvegicus GN=Eno1 PE=1 SV=4	ENOA_RAT (+3)	47 kDa	1	0.0415
14-3-3 protein beta/alpha OS=Rattus norvegicus GN=Ywhab PE=1 SV=3	1433B_RAT	28 kDa	2	0.0935
Reticulon-3 OS=Rattus norvegicus GN=Rtn3 PE=1 SV=1	RTN3_RAT	102 kDa	3	0.0479
Dihydrolipoyllysine-residue acetyltransferase component of pyruvate dehydrogenase complex, mitochondrial OS=Rattus norvegicus GN=Dlat PE=1 SV=3	ODP2_RAT	67 kDa	2	0.0506
Superoxide dismutase [Cu-Zn] OS=Rattus norvegicus GN=Sod1 PE=2 SV=1	Q6LDS4_RAT (+2)	16 kDa	2	0.164
Sodium/potassium-transporting ATPase subunit beta OS=Rattus norvegicus GN=Atp1b2 PE=2 SV=1	Q5M9H4_RAT	33 kDa	3	0.1
Uncharacterized protein OS=Rattus norvegicus PE=4 SV=1	A0A0G2K828_RAT	13 kDa	2	0.244
Kinesin-1 heavy chain OS=Rattus norvegicus GN=Kif5b PE=1 SV=1	KINH_RAT	110 kDa	2	0.026
Protein RUFY3 OS=Rattus norvegicus GN=Rufy3 PE=1 SV=1	A0A0G2K6A9_RAT (+1)	72 kDa	2	0.0345
LOC367586 protein OS=Rattus norvegicus GN=LOC367586 PE=2 SV=1	Q5M7V3_RAT	51 kDa	2	0.0456
Microtubule-associated protein 1A OS=Rattus norvegicus GN=Map1a PE=1 SV=1	A0A0G2K5C6_RAT (+2)	326 kDa	2	0.00896
Complement C4 (Fragment) OS=Rattus norvegicus GN=C4a PE=1 SV=2	A0A0G2JV52_RAT (+6)	151 kDa	2	0.0175
Vimentin OS=Rattus norvegicus GN=Vim PE=1 SV=1	G3V8C3_RAT (+1)	54 kDa	2	0.0536
Reticulon OS=Rattus norvegicus GN=Rtn4 PE=1 SV=1	F1LQN3_RAT (+3)	126 kDa	2	0.0241
Protein Sik3 OS=Rattus norvegicus GN=Sik3 PE=1 SV=2	M0RD40_RAT	146 kDa	2	0.016
Protein Scai OS=Rattus norvegicus GN=Scai PE=1 SV=2	F1M3P6_RAT	70 kDa	2	0.0545
Protein Atp6v1h OS=Rattus norvegicus GN=Atp6v1h PE=1 SV=1	A0A0G2K9J2_RAT (+2)	56 kDa	2	0.058
Dihydropyrimidinase-related protein 5 OS=Rattus norvegicus GN=Dpysl5 PE=1 SV=1	DPYL5_RAT (+1)	62 kDa	2	0.0426
Protein Cyfip2 OS=Rattus norvegicus GN=Cyfip2 PE=1 SV=1	A0A0G2JT63_RAT (+1)	112 kDa	2	0.0248
Dihydropyrimidinase-related protein 3 OS=Rattus norvegicus GN=Dpysl3 PE=1 SV=2	DPYL3_RAT	62 kDa	2	0.0614
Myelin proteolipid protein OS=Rattus norvegicus GN=Plp1 PE=1 SV=2	MYPR_RAT (+1)	30 kDa	2	0.0866
Serine/threonine-protein kinase BRSK2 OS=Rattus norvegicus GN=Brsk2 PE=1 SV=1	BRSK2_RAT	81 kDa	2	0.0449
Hydroxysteroid dehydrogenase-like protein 2 OS=Rattus norvegicus GN=Hsdl2 PE=2 SV=1	HSDL2_RAT	58 kDa	2	0.0649
D-3-phosphoglycerate dehydrogenase OS=Rattus norvegicus GN=Phgdh PE=1 SV=3	SERA_RAT	56 kDa	2	0.0488
sp|K1C9_HUMAN|	sp|K1C9_HUMAN|	?	2	0
Electron transfer flavoprotein subunit alpha, mitochondrial OS=Rattus norvegicus GN=Etfa PE=1 SV=4	ETFA_RAT	35 kDa	2	0.0931
Importin subunit beta-1 OS=Rattus norvegicus GN=Kpnb1 PE=1 SV=1	F2Z3Q8_RAT (+1)	97 kDa	2	0.0263
Synaptic vesicle glycoprotein 2A OS=Rattus norvegicus GN=Sv2a PE=1 SV=2	SV2A_RAT	83 kDa	2	0.031
Ras-related protein Rab-3C OS=Rattus norvegicus GN=Rab3c PE=1 SV=1	RAB3C_RAT	26 kDa	2	0.128
Cysteine desulfurase, mitochondrial OS=Rattus norvegicus GN=Nfs1 PE=2 SV=1	NFS1_RAT (+1)	50 kDa	2	0.0599
Protein Map2k4 OS=Rattus norvegicus GN=Map2k4 PE=1 SV=3	F1LP57_RAT (+2)	42 kDa	2	0.0726
Cytosolic Fe-S cluster assembly factor NUBP1 OS=Rattus norvegicus GN=Nubp1 PE=1 SV=1	NUBP1_RAT	34 kDa	2	0.112
Protein Ppp2r1a OS=Rattus norvegicus GN=Ppp2r1a PE=1 SV=1	Q5XI34_RAT	65 kDa	2	0.0407
Fumarate hydratase, mitochondrial OS=Rattus norvegicus GN=Fh PE=1 SV=1	FUMH_RAT (+1)	54 kDa	2	0.0592
Succinate-CoA ligase, GDP-forming, alpha subunit, isoform CRA_b OS=Rattus norvegicus GN=Suclg1 PE=1 SV=1	A0A0H2UHE1_RAT (+1)	38 kDa	2	0.0639
Creatine kinase B-type OS=Rattus norvegicus GN=Ckb PE=1 SV=2	KCRB_RAT	43 kDa	2	0.0787
Calmodulin OS=Rattus norvegicus GN=Calm1 PE=1 SV=2	CALM_RAT (+1)	17 kDa	2	0.201
40S ribosomal protein S3 OS=Rattus norvegicus GN=Rps3 PE=1 SV=1	RS3_RAT	27 kDa	2	0.103
Protein Usp9x OS=Rattus norvegicus GN=Usp9x PE=1 SV=1	A0A0G2K2C7_RAT (+1)	290 kDa	2	0.00901
Protein Syngr3 OS=Rattus norvegicus GN=Syngr3 PE=1 SV=1	D4ABK1_RAT	21 kDa	2	0.171
14-3-3 protein theta OS=Rattus norvegicus GN=Ywhaq PE=1 SV=1	1433T_RAT	28 kDa	2	0.0939
